# Supplementary material for: Cardiorespiratory fitness diminishes the effects of age on white matter hyperintensity volume
Source: PLoS One. 2020 Aug 31;15(8):e0236986. doi: 10.1371/journal.pone.0236986 (PMC7458283; doi:10.1371/journal.pone.0236986)
Supplement: S1 Data — (XLSX) [file pone.0236986.s001.xlsx]

## Sheet: PLOS_ONE_raw
	Study_Group	Age	Sex	VO2	WMH	TIV	Resting_Systolic	Resting_Diastolic
	1	61.83	1	45.7	2742	1691158	110	78
	1	68	0	41.5	4123	1378224	122	74
	1	60.17	0	30.9	1375	1691158	124	82
	1	60.75	0	32	1358	1378224	130	82
	1	62.5	1	47.1	2770	1555917	142	90
	1	62.25	1	35.1	304	1300557	122	74
	1	66.67	1	43.4	491	1428692	118	78
	1	64.75	0	32.4	2370	1366084	130	78
	1	63.75	0	35.1	1483	1320867	128	78
	1	61.83	1	28.6	561	1563044	128	80
	1	61.5	1	36.5	1892	1401042	110	80
	1	69	1	30.5	1170	1497259	146	86
	1	68.92	0	32.2	11163	1240568	130	86
	1	61.17	0	36	371	1240501	110	70
	1	61.42	1	54	1458	1436785	124	80
	1	64.42	0	28.6	6087	1449566	112	78
	1	68.33	0	34.7	4333	1384944	160	72
	1	60.67	1	38.5	326	1496815	122	78
	1	60.42	1	64.4	4947	1489556	108	70
	1	63.25	0	30	1251	1381335	122	80
	1	59.83	0	39.9	932	1425018	124	80
	1	62.42	0	29.2	2178	1391261	118	78
	1	60.83	0	30.4	809	1346335	116	78
	1	62.17	1	47.1	545	1566241	128	76
	2	63.08	1	33.5	2239	1428723	146	80
	2	74	0	31.1	804	1231097	118	72
	2	61.58	0	29.3	452	1360358	118	74
	2	68.92	0	32.8	2969	1364007	122	70
	2	67.83	1	34.2	584	1270161	110	80
	2	68.92	1	33.9	1630	1421179	120	78
	2	67.42	0	28.1	5477	1531182	128	78
	2	66.08	0	28.9	98	1345069	104	64
	2	65.75	1	39.3	279	1510902	128	78
	2	62.83	0	30.4	380	1400695	128	78
	2	62.83	1	36	2581	1581399	122	78
	2	67.42	1	29.3	6412	1576729	140	72
	2	66.5	0	31.3	3583	1401256	114	76
	2	61.5	1	33.4	1809	1366587	122	78
	2	71.42	1	28.5	1133	1327669	124	62
	2	62.08	0	29.2	662	1382529	120	78
	1	60.5	0	27	2479	1545288	124	80
	1	65.58	0	21.5	5671	1484940	130	82
	1	69.83	0	26.8	1272	1538269	124	82
	1	67.08	0	23.4	840	1410861	148	78
	1	64.83	0	17.1	1141	1342505	118	76
	1	65	0	21.9	12678	1375038	122	78
	1	63.17	0	24.5	571	1377874	124	80
	1	64	0	27.7	2054	1283773	132	82
	1	64.67	0	26	295	1610631	122	76
-	1	60.33	0	27.2	26163	1679264	128	78
	1	62.42	0	24.7	69	1346335	122	82
	2	61.5	0	22.8	1355	1429297	132	78
	2	63.67	0	16.3	1446	1350489	132	76
	2	71.33	1	27.7	3197	1744436	128	68
	2	75.67	0	16.8	5648	1155290	130	80
	2	66.17	1	27.5	3360	1512804	104	68
	2	63.25	1	20.8	2353	1553799	110	72
	2	77.75	0	15.4	11994	1427226	122	76
	2	64.42	0	26.5	567	1497672	122	88
	2	63.5	0	25.7	2367	1525015	110	90
	2	64.42	0	26.6	4303	1240881	138	80
	2	67.75	0	20.7	972	1281715	120	82
	2	68.25	1	18.4	1559	1581203	122	70
	2	68.83	0	27.8	6850	1448806	130	76
	2	65.83	1	24.7	352	1481029	138	80
	2	65.42	1	22.1	559	1304598	120	80
	2	73.08	0	15.9	13341	1433623	118	72
-	2	70.67	1	21.1	26162	1600023	130	82
	2	69.25	0	21.7	6345	1366400	144	80
	2	63.25	0	27.7	752	1488391	104	60
	2	74.83	1	27.5	1162	1626732	130	74
	2	64.42	0	22.7	4538	1331202	120	80
	2	69.33	1	24.5	1028	1445543	128	82
	2	66.33	0	23.4	4092	1670596	130	68
	2	68.08	1	25.5	5537	1557418	122	78
	2	65.92	0	23.6	776	1754230	148	82
	2	62.75	1	18.8	884	1444797	124	74
	2	60.75	0	24	608	1286813	120	70
